# Supplementary material for: Effects of Brines and Containers on Flavor Production of Chinese Pickled Chili Pepper (Capsicum frutescens L.) during Natural Fermentation
Source: Foods. 2022 Dec 25;12(1):101. doi: 10.3390/foods12010101 (PMC9818826; doi:10.3390/foods12010101)
Supplement: Supplementary file 1 [file foods-12-00101-s001.zip]

Archive with 1 entries (1 files):
- foods-2095931-supplementary.pdf
